# Supplementary material for: Venomics Reveals the Venom Complexity of Sea Anemone Heteractis magnifica
Source: Mar Drugs. 2024 Jan 28;22(2):71. doi: 10.3390/md22020071 (PMC10890322; doi:10.3390/md22020071)
Supplement: Supplementary file 1 [file marinedrugs-22-00071-s001.zip]

Archive with 8 entries (8 files):
- Supplementary Figures.pdf
- Supplementary Table S1.xlsx
- Supplementary Table S2.xlsx
- Supplementary Table S3.xlsx
- Supplementary Table S4.xlsx
- Supplementary Table S5.xlsx
- supplementary Table S6.xlsx
- Supplementary Table S7.xlsx
