# Supplementary material for: Venomics Reveals the Venom Complexity of Sea Anemone Heteractis magnifica
Source: Mar Drugs. 2024 Jan 28;22(2):71. doi: 10.3390/md22020071 (PMC10890322; doi:10.3390/md22020071)
Supplement: Supplementary file 1 [file marinedrugs-22-00071-s001.zip › Supplementary Table S1.xlsx]

## Sheet: Sheet1
	Supplementary Table S1: Sequencing statistics and assembly summary of the sea anemones transcriptome.
	Samples	HM-T	HM-C
		Raw data
	Total Reads	41408576	44188792
	Total length (bp)	6211286400	6628318800
	Read length (bp)	150	150
		Clean data
	Total Reads	39719250	42462662
	Total length (bp)	5957887500	6369399300
	Read length (bp)	150	150
	Clean data ratio	0.9592	0.9609
		Contigs
	Total Number	207530	148422
	Total Length (bp)	191896150	133654145
	Mean Length (bp)	924	900
	N50 (bp)	1905	1644
	N70 (bp)	858	830
	N90 (bp)	325	333
	GC Content	0.4012	0.3977
		Unigenes
	Total Number	134263	94024
	Total Length (bp)	90663609	67848967
	Mean Length (bp)	675	721
	N50 (bp)	1105	1256
	N70 (bp)	481	551
	N90 (bp)	266	275
	GC Content	0.4024	0.3983
