# Supplementary material for: Venomics Reveals the Venom Complexity of Sea Anemone Heteractis magnifica
Source: Mar Drugs. 2024 Jan 28;22(2):71. doi: 10.3390/md22020071 (PMC10890322; doi:10.3390/md22020071)
Supplement: Supplementary file 1 [file marinedrugs-22-00071-s001.zip › Supplementary Table S2.xlsx]

## Sheet: tentacles
	Supplementary Table S2: Number of tentacle genes annotated by different databases in H. magnifica.
	Total Unigene	Anno With Nr	Anno With Uniprot	Anno With Kegg	Anno With KOG	Anno With GO	Anno genes	Not Anno Genes
	134263	42511	43673	18370	17788	25217	44831	89432
