# Supplementary material for: Venomics Reveals the Venom Complexity of Sea Anemone Heteractis magnifica
Source: Mar Drugs. 2024 Jan 28;22(2):71. doi: 10.3390/md22020071 (PMC10890322; doi:10.3390/md22020071)
Supplement: Supplementary file 1 [file marinedrugs-22-00071-s001.zip › Supplementary Table S3.xlsx]

## Sheet: column
	Supplementary Table S3: Number of column genes annotated by different databases in H. magnifica.
	Total Unigene	Anno With Nr	Anno With Uniprot	Anno With Kegg	Anno With KOG	Anno With GO	Anno genes	Not Anno Genes
	94024	28287	28491	11964	11868	17458	29174	64850
